# Supplementary material for: Novel Compound Inhibitors of HIV-1NL4-3 Vpu
Source: Viruses. 2022 Apr 15;14(4):817. doi: 10.3390/v14040817 (PMC9024541; doi:10.3390/v14040817)
Supplement: Supplementary file 1 [file viruses-14-00817-s001.zip]

Archive with 1 entries (1 files):
- viruses-1660828-supplementary.xlsx
