# Supplementary material for: Novel Compound Inhibitors of HIV-1NL4-3 Vpu
Source: Viruses. 2022 Apr 15;14(4):817. doi: 10.3390/v14040817 (PMC9024541; doi:10.3390/v14040817)
Supplement: Supplementary file 1 [file viruses-14-00817-s001.zip › viruses-1660828-supplementary.xlsx]

## Sheet: AB Table
Compound ID	Batch	Supplier	Supplier ID	SRI Number
AB01218194	01	Chembridge	4031269
AB01315308	03	ChemDiv	3093-0192
AB00160241	02	ChemDiv	K091-0525
AB01124856	01	Enamine	T5491249
AB01155215	01	Enamine	T6203116
AB00681976	01	Life Chemicals	F3095-2471
AB00277677	02	Chembridge	5522599
AB01224590	01	Chembridge	5308337
AB01235866	01	Chembridge	6431970
AB01262326	01	Chembridge	9079180
AB01266687	01	Chembridge	9139489
AB01270175	01	Chembridge	9225560
AB00276187	01	Chembridge 2	5244612
AB00282238	01	Chembridge 2	5939205
AB00299622	01	Chembridge 2	6997389
AB00358076	01	Chembridge 2	7873200
AB00369102	01	Chembridge 2	7956660
AB00353306	01	Chembridge 2	7828075
AB01338168	01	ChemDiv	1326-0854
AB01376303	01	ChemDiv	8640-0112
AB01360920	01	ChemDiv	6637-0525
AB01363677	01	ChemDiv	8001-7353
AB01419276	01	ChemDiv	E626-0966
AB01489531	01	ChemDiv	L863-2285
AB00403923	08	Enamine	T5560805
AB01104239	01	Enamine	T5293696
AB01108646	01	Enamine	T5373956
AB01114291	01	Enamine	T5607931
AB01137753	01	Enamine	T5780309
AB01142897	01	Enamine	T6864332
AB01154685	01	Enamine	T6143675	SRI-40244
AB01162317	01	Enamine	T6296065
AB01197985	01	Enamine	T6780614
AB00675045	01	Life Chemicals	F1604-0545
AB00986786	01	Enamine	T5947618
AB00987848	01	Enamine	T5762194
AB01004916	01	Enamine	T6455052	SRI-41897

## Sheet: 10K
Compound ID	Batch	Supplier	Supplier ID	Assay Conc (ug/ml)	% Activation	Fold Increase	EC50 (uM)	Graph	Curve Fit Activity Comment	Curve Fit B/Max	Curve Fit Hill Slope	Curve Fit NormChi2	Curve Fit StDev	Max Activation	Conc @ Max Activation	Min Activation	Conc @ Min Activation	Number included Points	Curve Comment
(SRI-41897) AB01004916	01	Enamine	T6455052	25	92.06	25.86	3.112		Active	94.8225	2.111	3.935	0.042	99.74	6.25	0.99	0.195	16	Good µM (converted)
AB00986786	01	Enamine	T5947618	12.5	71.22	20.23	7.879		Active	78.5547	2.669	3.509	0.193	77.5	12.5	-0.87	0.195	14	Good µM (converted)
AB00987848	01	Enamine	T5762194	100	48.4	14.07	282.134		Active	79.0976	2.808	1.323	22.762	49.45	100	-1.83	1.563	20	Good µM (converted)

## Sheet: 660K
Compound ID	Batch	Supplier	Supplier ID	2017-0619 MS EC50 (uM)	2017-0619 MS Graphical Result	2017-0619 MS Activity comment	2017-0619 MS Curve Fit B/Max	2017-0619 MS Max FI	2017-0619 MS Conc @ Max FI	2017-0808 CS CDC25a EC50 (uM)	2017-0808 CS CDC25a Graphical Result	2017-0808 CS CDC25a Activity Comment	2017-0808 CS CDC25a Curve Fit B/Max	2017-0808 CS CDC25a Max FI	2017-0808 CS CDC25a Conc @ Max FI	2017-0808 CS CD4 EC50 (uM)	2017-0808 CS CD4 Graphical Result	2017-0808 CS CD4 Activity Comment	2017-0808 CS CD4 Curve Fit B/Max	2017-0808 CS CD4 Max FI	2017-0808 CS CD4 Conc @ Max FI	2017-0808 Autofluor EC50	2017-0808 Autofluor Graphical Result	2017-0808 Autofluor EC50 Activity Comment	2017-0808 Autofluor Curve Fit B/Max	2017-0808 Autofluor Max FI	2017-0808 Autofluor Conc @ Max FI
AB01218194	01	Chembridge	4031269	94.263		Active	91.4206	88.33	50	>208.538		Inactive	4.33107	1.47	0.098	>208.538		Inactive	2.70249	1.33	0.098	>208.538		Inactive	1.23667	1.26	3.125
AB01315308	03	ChemDiv	3093-0192	14.721		Active	116.648	86.03	25	>50.000		Inactive	4.23688	1.49	0.098	>50.000		Active	9.92861	1.79	12.5	>50.000		Inactive	1.09118	1.1	50
AB00160241	02	ChemDiv	K091-0525	48.939		Active	373.77	195.16	50	>50.000		Inactive	2.76736	1.62	50	>50.000		Inactive	3.326	1.41	50	>50.000		Inactive	4.09472	1.73	50
AB01124856	01	Enamine	T5491249	107.509		Active	116.323	112.79	50	>272.216		Inactive	3.4115	1.35	0.195	>272.216		Active	8.4233	1.5	25	>272.216		Inactive	1.49273	1.04	0.098
AB01155215	01	Enamine	T6203116	23.829		Active	112.805	112.79	25	>206.921		Inactive	8.39581	1.53	0.195	>206.921		Inactive	1.01408	1.12	12.5	>206.921		Inactive	1.86875	1.16	3.125
AB00681976	01	Life Chemicals	F3095-2471	>132.354		Active	365.391	87.63	50	>132.354		Inactive	1.55497	1.2	1.563	>132.354		Inactive	3.5863	1.22	50	>132.354		Inactive	1.96619	1.08	0.098
AB00277677	02	Chembridge	5522599	>94.566		Active	508.753	36.49	25	>189.133		Inactive	2.13585	2.08	6.25	>94.57		Active	26.36	2.45	12.5	>189.133		Inactive	1.29	1.29	3.125
AB01224590	01	Chembridge	5308337	130.196		Active	229.07	126.71	50	>145.139		Inactive	818.475	8.6	50	>145.139		Inactive	1.11839	1.26	6.25	>145.139		Active	209.753	7.65	50
AB01235866	01	Chembridge	6431970	10.67		Active	48.8966	46.68	6.25	>161.131		Inactive	1.16266	1.47	3.125	>161.131		Inactive	3.29382	1.39	25	>161.131		Inactive	2.52984	1.18	25
AB01262326	01	Chembridge	9079180	45.62		Active	38.5002	43.36	25	>174.002		Inactive	1.13667	1.35	12.5	>174.002		Inactive	2.40181	1.35	6.25	>174.002		Inactive	1.41789	1.29	25
AB01266687	01	Chembridge	9139489	32.345		Active	37.0928	35.9	25	>142.352		Inactive	0.878793	1.1	1.563	>142.352		Inactive	1.15696	1.18	0.781	>142.352		Inactive	1.073	1.11	3.125
AB01270175	01	Chembridge	9225560	78.957		Active	32.2338	32.23	50	>145.035		Inactive	2.86456	1.68	0.098	>145.035		Inactive	2.06	1.23	0.098	>145.035		Inactive	1.31	1.1	25
AB00276187	01	Chembridge 2	5244612	52.113		Active	48.6837	43.34	25	>87.614		Inactive	2.84925	1.6	3.125	>87.614		Inactive	5.84	1.48	0.391	>87.614		Inactive	1.1	1.07	12.5
AB00282238	01	Chembridge 2	5939205	44.123		Active	35.1762	30.97	25	>76.742		Inactive	1.24243	1.46	12.5	>76.742		Active	4.46	1.59	25	>76.74		Inactive	13.57	1.95	25
AB00299622	01	Chembridge 2	6997389	33.365		Active	35.6063	32.09	25	>80.951		Inactive	2.13559	1.37	6.25	>80.951		Inactive	1.3742	1.37	0.049	>80.951		Inactive	1.18301	1.13	12.5
AB00358076	01	Chembridge 2	7873200	42.176		Active	314.802	296.41	25	>66.523		Active	74467.2	45.49	25	>66.523		Active	11.5835	2.24	25	>66.523		Active	255.616	2.48	25
AB00369102	01	Chembridge 2	7956660	36.713		Active	44.7337	43.62	25	>85.507		Inactive	1.10064	1.37	0.781	>85.507		Inactive	2.5623	1.39	0.049	>85.507		Inactive	1.6608	1.17	25
AB00353306	01	Chembridge 2	7828075	16.589		Active	33.7352	37.07	12.5	>64.032		Inactive	2.12716	1.14	0.781	>64.032		Inactive	1.1796	1.4	0.391	>64.032		Inactive	1.09	1.12	12.5
AB01338168	01	ChemDiv	1326-0854	30.233		Active	98.5138	85.38	50	>50.000		Active	28022.4	28.81	50	>50.000		Inactive	2.75912	1.49	25	>50.000		Active	492.239	8.77	50
AB01376303	01	ChemDiv	8640-0112	>50.000		Active	803.397	37.39	50	>50.000		Inactive	1.04698	1.15	0.391	>50.000		Inactive	7.4497	1.32	12.5	>50.000		Inactive	2.2018	1.07	50
AB01360920	01	ChemDiv	6637-0525	32.485		Active	97.6016	96.35	50	>50.000		Active	1097.32	107.52	50	>50.000		Active	3403.89	4.54	50	>50.000		Inactive	8.86523	1.24	50
AB01363677	01	ChemDiv	8001-7353	36.785		Active	70.3224	59.86	50	>50.000		Active	2230.32	20.46	50	>50.000		Active	212.785	2.18	50	>50.000		Active	56.4883	2.81	50
AB01419276	01	ChemDiv	E626-0966	>50.000		Active	128.563	36.37	50	>50.000		Inactive	1.16755	1.68	1.563	>50.000		Active	26.43	2.44	50	>50.000		Inactive	1.11	1.2	25
AB01489531	01	ChemDiv	L863-2285	18.974		Active	72.3678	54.61	50	>50.000		Inactive	1.0294	1.34	0.391	>50.000		Inactive	1.2	1.2	0.195	>50.000		Inactive	0.99	0.98	25
AB00403923	08	Enamine	T5560805	>199.801		Active	7037.2	34.9	50	>199.801		Inactive	3.5362	1.66	50	>199.801		Inactive	2.29409	1.16	0.781	>199.801		Inactive	3.48812	1.46	50
AB01104239	01	Enamine	T5293696	86.171		Active	43.3201	34.9	50	>151.640		Inactive	1.47773	1.09	3.125	>151.640		Inactive	2.30512	1.22	50	>151.640		Inactive	1.17919	1.14	25
AB01108646	01	Enamine	T5373956	134.904		Active	370.175	279.54	50	8.026		Active	6.6178	10.27	12.5	<0.512		Active	1.29662	1.72	25	>261.432		Inactive	1.05148	1.03	0.098
AB01114291	01	Enamine	T5607931	244.238		Active	102.475	58.24	50	>272.216		Inactive	1.1937	1.43	0.391	>272.216		Inactive	1.65885	1.21	1.563	>272.216		Inactive	1.1	1.11	25
AB01137753	01	Enamine	T5780309	64.399		Active	80.0597	71.18	50	>106.957		Inactive	100	1.27	12.5	>106.957		Inactive	1.06	1.18	25	>106.957		Inactive	1.53	1.1	3.125
AB01142897	01	Enamine	T6864332	104.051		Active	77.2655	59.65	50	>186.305		Inactive	2.54667	1.53	0.098	>186.305		Inactive	3.12593	1.2	25	>186.305		Inactive	1.08333	1.12	25
(SRI 40244) AB01154685	01	Enamine	T6143675	45.62		Active	40.0052	45.11	25	>179.056		Inactive	100	1.48	3.125	>179.056		Inactive	3.99938	1.26	25	>179.056		Inactive	2.79673	1.36	50
AB01162317	01	Enamine	T6296065	48.912		Active	33.7031	33.64	50	>133.625		Inactive	5.69877	1.85	1.563	>133.625		Inactive	2.46055	1.24	1.563	>133.625		Inactive	1.4668	1.14	25
AB01197985	01	Enamine	T6780614	22.85		Active	30.4145	39.85	25	3.473		Active	4.76813	10.42	6.25	82.233		Active	1.17843	1.56	3.125	>101.963		Inactive	1.55396	1.19	3.125
AB00675045	01	Life Chemicals	F1604-0545	>120.935		Active	2531.52	38.42	50	11.97		Inactive	12.6	12.45	12.5	>60.47		Active	34.51	2.68	12.5	>120.935		Inactive	1.24	1.11	3.125
